# Supplementary material for: Reducing Peripherally Inserted Central Catheter Tip Migration in Neonates: A Proactive Approach to Detection and Repositioning
Source: J Clin Med. 2025 Mar 11;14(6):1875. doi: 10.3390/jcm14061875 (PMC11942808; doi:10.3390/jcm14061875)
Supplement: Supplementary file 1 [file jcm-14-01875-s001.zip]

Archive with 1 entries (1 files):
- jcm-3497348-supplementary.pdf
